# Supplementary material for: Characterization of Two Dehydrogenases from Gluconobacter oxydans Involved in the Transformation of Patulin to Ascladiol
Source: Toxins (Basel). 2022 Jun 21;14(7):423. doi: 10.3390/toxins14070423 (PMC9323132; doi:10.3390/toxins14070423)
Supplement: Supplementary file 1 [file toxins-14-00423-s001.zip]

Archive with 1 entries (1 files):
- toxins-1747904-supplementary.pdf
